# Supplementary material for: Oncogenic Impact of TONSL, a Homologous Recombination Repair Protein at the Replication Fork, in Cancer Stem Cells
Source: Int J Mol Sci. 2023 May 31;24(11):9530. doi: 10.3390/ijms24119530 (PMC10253825; doi:10.3390/ijms24119530)
Supplement: Supplementary file 1 [file ijms-24-09530-s001.zip]

Archive with 1 entries (1 files):
- ijms-2321182-supplementary.pdf
